# Supplementary material for: Replacement of Leishmania (Leishmania) infantum Populations in an Endemic Focus of Visceral Leishmaniasis in Brazil
Source: Front Cell Infect Microbiol. 2022 Jun 24;12:900084. doi: 10.3389/fcimb.2022.900084 (PMC9263273; doi:10.3389/fcimb.2022.900084)
Supplement: Supplementary file 3 [file Table_1.xlsx]

## Sheet: Suppl. Table S1
Supplementary Table 1: Accession numbers and sequencing statistics of the raw sequence data deposited in the European Nucleotide Archive (ENA)
Sample Name	isolation year	sampling location	neighborhood	Sample Accession	Lane Accession	read length (bp)	number of Reads	total yield (bp)	Mapped %	Paired %	Mean Insert Size	Mean depth of Coverage	Duplication Rate	Error Rate	number of homozygous ALT SNPs	Number of Het SNPs	Number of Het insertions	Number of Het deletions	number of homozygous insertions	number of homozygous deletions
GV15795_5_1	2008	Governador Valadares, MG	Nossa Senhora das Graças	ERS631701	ERR905485	100	12570332	1257033200	93.3	92.2	407.5	34.44	0.0005	0.008	743	884	1065	2153	738	680
GV15795_5_2	2008	Governador Valadares, MG	Santa Helena	ERS631702	ERR905486	100	11454150	1145415000	92.3	91.2	404.7	30.91	0.0007	0.008	732	819	991	1968	728	707
GV15795_5_3	2008	Governador Valadares, MG	Grã-Duquesa	ERS631703	ERR905487	100	11950870	1195087000	95	94.2	419.3	33.66	0.0009	0.008	723	824	1086	2162	712	693
GV15795_5_4	2008	Governador Valadares, MG	Santa Helena	ERS631704	ERR905488	100	11695016	1169501600	92.9	91.9	404.2	32.01	0.0006	0.008	745	849	996	2055	749	681
GV15795_5_5	2008	Governador Valadares, MG	Santa Helena	ERS631705	ERR905489	100	11490810	1149081000	90.8	89.7	408.3	30.47	0.0004	0.008	689	866	1028	2113	728	695
GV15795_5_6	2008	Governador Valadares, MG	Santa Helena	ERS631706	ERR905490	100	11498922	1149892200	90.4	89.3	416.6	30.36	0.0006	0.008	715	882	976	2118	736	709
GV15795_5_7	2008	Governador Valadares, MG	Grã-Duquesa	ERS631707	ERR905491	100	11742574	1174257400	92.8	91.8	426.4	32.12	0.0009	0.008	740	852	1067	2050	755	704
GV15795_5_8	2008	Governador Valadares, MG	Nossa Senhora das Graças	ERS631708	ERR905492	100	12251528	1225152800	93	91.9	422.1	33.24	0.0005	0.008	753	866	996	2199	769	697
GV15795_5_9	2008	Governador Valadares, MG	Grã-Duquesa	ERS631709	ERR905493	100	10706916	1070691600	93.7	92.7	424.5	29.6	0.0012	0.008	722	859	1066	2125	738	656
GV15795_5_10	2012	Governador Valadares, MG	Turmalina	ERS631710	ERR905494	100	9081956	908195600	92.8	91.7	398	24.57	0.0003	0.008	743	778	992	1880	738	725
GV15795_5_11	2012	Governador Valadares, MG	Turmalina	ERS631711	ERR905495	100	10300778	1030077800	92.4	91.3	411	27.9	0.0004	0.008	750	800	1019	1980	758	713
GV15795_5_12	2012	Governador Valadares, MG	Turmalina	ERS631712	ERR905496	100	11202138	1120213800	92.1	90.9	400.8	30.14	0.0007	0.008	712	886	1040	2120	744	685
GV15795_5_13	2012	Governador Valadares, MG	São Paulo	ERS631713	ERR905497	100	11568822	1156882200	91.1	89.9	399.2	30.91	0.0004	0.008	768	839	1026	2170	749	714
GV15795_5_14	2012	Governador Valadares, MG	Turmalina	ERS631714	ERR905498	100	10814426	1081442600	89.4	88.4	426.9	28.3	0.0008	0.008	723	817	1037	1989	721	688
GV16453_7_1	2015	Governador Valadares, MG	Altinópolis	ERS706336	ERR984216	125	18829084	2353635500	92.4	91	487.7	63.94	0.0001	0.01	727	1485	1222	2298	761	675
GV16453_7_2	2015	Governador Valadares, MG	Chácara Braúna	ERS706337	ERR984217	125	18018140	2252267500	91.9	90.7	496.6	60.5	0.0001	0.01	715	1427	1079	2125	808	702
GV16453_7_4	2015	Governador Valadares, MG	Vitória	ERS706339	ERR984219	125	14358802	1794850250	92.5	91.3	469.5	48.79	0.0001	0.01	811	1310	955	2004	873	757
GV16453_7_5	2015	Governador Valadares, MG	Santa Rita	ERS706340	ERR984220	125	11630320	1453790000	92.8	91.7	473	39.9	0.0001	0.01	783	1192	983	1995	829	765
GV16453_7_7	2015	Governador Valadares, MG	Altinópolis	ERS706342	ERR984222	125	15194640	1899330000	91.9	90.8	477.3	51.66	0.0002	0.01	774	1321	1004	2061	835	770
GV16453_7_8	2015	Governador Valadares, MG	Altinópolis	ERS706343	ERR984223	125	14361044	1795130500	92.6	91.2	484.8	48.96	0.0002	0.01	782	1343	986	2054	869	766
GV16453_7_9	2015	Governador Valadares, MG	Altinópolis	ERS706344	ERR984224	125	20131362	2516420250	94	92.9	498.2	69.25	0.0001	0.01	800	1404	1077	2215	830	749
GV16453_7_10	2015	Governador Valadares, MG	Vila Parque Ibituruna	ERS706345	ERR984225	125	17999972	2249996500	93.4	92.2	528.7	61.6	0.0001	0.01	818	1336	1077	2160	853	742
GV16453_7_11	2015	Governador Valadares, MG	Mãe de Deus	ERS706346	ERR984226	125	20902840	2612855000	50.1	48.6	509.5	30.68	0.0001	0.01	752	1206	1075	2016	793	709
GV16453_7_12	2015	Governador Valadares, MG	Mãe de Deus	ERS706347	ERR984227	125	16295620	2036952500	89.7	88.2	517.4	53.4	0.0002	0.01	776	1270	1026	2101	825	761
GV16453_7_13	2015	Governador Valadares, MG	Altinópolis	ERS706348	ERR984228	125	18429790	2303723750	94.2	93	507.6	63.71	0.0002	0.01	781	1329	1059	2109	813	768
GV16453_7_14	2015	Governador Valadares, MG	Jardim do Trevo	ERS706349	ERR984229	125	13194480	1649310000	70.2	68.9	485.3	31.68	0.0001	0.01	723	1230	1060	1908	750	707
GV16453_7_15	2015	Governador Valadares, MG	Mãe de Deus	ERS706350	ERR984230	125	14509262	1813657750	69.3	67.7	480.1	34.2	0.0002	0.01	778	1188	957	1943	837	745
GV16453_7_16	2015	Governador Valadares, MG	Jardim Atalaia	ERS706351	ERR984231	125	16357738	2044717250	91.9	90.8	477	55.2	0.0002	0.01	781	1294	1118	2053	805	738
GV16453_7_17	2015	Governador Valadares, MG	Jardim Atalaia	ERS706352	ERR984232	125	15878810	1984851250	87.2	85.8	474	50.54	0.0002	0.01	775	1349	1059	2089	823	722
GV16453_7_18	2015	Governador Valadares, MG	Nossa Senhora das Graças	ERS706353	ERR984233	125	17111818	2138977250	89.7	88.7	483.1	56.07	0.0002	0.01	763	1314	1044	2087	860	731
GV16453_7_19	2015	Governador Valadares, MG	Azteca	ERS706354	ERR984234	125	19179392	2397424000	85.8	84.2	485.5	59.57	0.0002	0.01	793	1329	1082	2145	811	744
GV16453_7_20	2015	Governador Valadares, MG	Jardim do Trevo	ERS706355	ERR984235	125	11854356	1481794500	87.8	86.4	478.1	38.08	0.0002	0.01	774	1187	969	1911	843	755
GV16453_7_21	2015	Governador Valadares, MG	Palmeiras	ERS706356	ERR984236	125	15995496	1999437000	89	87.6	483.9	52.25	0.0002	0.01	779	1358	1127	2104	842	728
GV16453_7_22	2015	Governador Valadares, MG	Vila Mariquita	ERS706357	ERR984237	125	16352204	2044025500	83.1	81.5	446.9	48.6	0.0002	0.01	709	1425	1165	2152	776	680
MA01A	2005–2007	Paraibano, MA	N/A	SAMN10182242	SRR7970015	151	25029689	3779483039	98.8	98.1	233.3	79.15	0.08	0.005	767	931	647	1025	1199	921
MG12A	2005–2007	Montes Claros, MG	N/A	SAMN10182249	SRR7970018	151	14987414	2263099514	98.5	97.68	246.3	49.13	0.08	0.005	679	1126	882	1321	1046	793
PI04A	2005–2007	Valença do Piauí, PI	N/A	SAMN10182260	SRR7970031	151	16041036	2422196436	99.1	98.44	254.1	54.7	0.08	0.005	746	969	594	1090	1198	929
L1275	2005	Ben Shemen, Israel	N/A	ERS097153	ERR205785	100	10149248	1014924800	91.68	89.19	513.1	26.43	0.0506041	0.007	1757	1962	1287	1857	1172	1380
L1311	2007	Namangan region, Uzbekistan	N/A	ERS082783	ERR205793	100	23351809	2335180900	92.32	91.4	485.4	63.2	0.0241874	0.004	6466	2479	1591	2039	2340	2754
LEM1985	1990	Alpes-Maritime, , France	N/A	ERS104316	ERR205751	100	32666855	3266685500	94.68	93.64	455.5	90.76	0.0231136	0.006	697	2648	1215	2266	838	794
