# Supplementary material for: Replacement of Leishmania (Leishmania) infantum Populations in an Endemic Focus of Visceral Leishmaniasis in Brazil
Source: Front Cell Infect Microbiol. 2022 Jun 24;12:900084. doi: 10.3389/fcimb.2022.900084 (PMC9263273; doi:10.3389/fcimb.2022.900084)
Supplement: Supplementary file 4 [file Table_2.xlsx]

## Sheet: Suppl. Table S2
Supplementary Table 2: Fixed SNPs in CDS for the sub-populations of 2015 and 2008-2012. The table indicates the corresponding gene identifier, the respective annotation and the number of SNPs in each gene.
Gene	Cluster	Chromosome	SNP Position in Chromosome	Annotation
LINF_080009500	2008-2012	8	183047	hypothetical protein - conserved
LINF_080014600	2008-2012	8	407541	von Willebrand factor type A domain containing protein - putativ
LINF_080014600	2008-2012	8	407544	von Willebrand factor type A domain containing protein - putativ
LINF_080014600	2008-2012	8	407547	von Willebrand factor type A domain containing protein - putativ
LINF_080014600	2008-2012	8	407549	von Willebrand factor type A domain containing protein - putativ
LINF_090007700	2008-2012	9	82733	Domain of unknown function (DUF4586) - putative
LINF_110018150	2008-2012	11	485734	ATP-binding cassette protein subfamily A, member 2, putative
LINF_110018150	2008-2012	11	485735	ATP-binding cassette protein subfamily A, member 2, putative
LINF_110018150	2008-2012	11	485736	ATP-binding cassette protein subfamily A, member 2, putative
LINF_110018150	2008-2012	11	485739	ATP-binding cassette protein subfamily A, member 2, putative
LINF_110018150	2008-2012	11	485742	ATP-binding cassette protein subfamily A, member 2, putative
LINF_110018150	2008-2012	11	485747	ATP-binding cassette protein subfamily A, member 2, putative
LINF_110018350	2008-2012	11	507999	ATP-binding cassette protein subfamily A, member 4, putative
LINF_110018350	2008-2012	11	508021	ATP-binding cassette protein subfamily A, member 4, putative
LINF_120012500	2008-2012	12	378870	hypothetical protein - conserved
LINF_120012500	2008-2012	12	378886	hypothetical protein - conserved
LINF_120014400	2008-2012	12	447789	hypothetical protein - conserved
LINF_120014400	2008-2012	12	447819	hypothetical protein - conserved
LINF_120014400	2008-2012	12	448367	hypothetical protein - conserved
LINF_120014400	2008-2012	12	448368	hypothetical protein - conserved
LINF_130013200	2008-2012	13	281964	hypothetical protein - conserved
LINF_140008700	2008-2012	14	121887	hypothetical protein - conserved
LINF_160020700	2008-2012	16	594012	kinesin - putative
LINF_160020700	2008-2012	16	594122	kinesin - putative
LINF_160021100	2008-2012	16	616563	hypothetical protein - conserved
LINF_160021100	2008-2012	16	616565	hypothetical protein - conserved
LINF_160022700	2008-2012	16	681129	Flagellar Member 3
LINF_180012300	2008-2012	18	291735	hypothetical protein - conserved
LINF_220019300	2008-2012	22	603087	hypothetical protein - conserved
LINF_220019300	2008-2012	22	603126	hypothetical protein - conserved
LINF_220019300	2008-2012	22	603128	hypothetical protein - conserved
LINF_220023200	2008-2012	22	777276	hypothetical protein
LINF_220023200	2008-2012	22	777437	hypothetical protein
LINF_220023200	2008-2012	22	778668	hypothetical protein
LINF_230022200	2008-2012	23	629013	hypothetical protein - conserved
LINF_240016200	2008-2012	24	390847	re-mRNA-splicing factor ATP-dependent RNA helicase - putative
LINF_240016200	2008-2012	24	390852	re-mRNA-splicing factor ATP-dependent RNA helicase - putative
LINF_260027000	2008-2012	26	849085	Cornifin (SPRR) family - putative
LINF_260027000	2008-2012	26	849087	Cornifin (SPRR) family - putative
LINF_270020300	2008-2012	27	624940	hypothetical protein - conserved
LINF_270033890	2008-2012	27	1173480	hypothetical protein - conserved
LINF_300019850	2008-2012	30	494653	ama1 protein - putative
LINF_330013900	2008-2012	33	270849	hypothetical protein - conserved
LINF_330013900	2008-2012	33	270851	hypothetical protein - conserved
LINF_330040700	2008-2012	33	1445871	Flagellar Member 8
LINF_330040700	2008-2012	33	1446287	Flagellar Member 8
LINF_330040700	2008-2012	33	1446303	Flagellar Member 8
LINF_340027800	2008-2012	34	957138	Glycosyl hydrolase family 65 central catalytic domain/Glycosyl hydrolase family 65 - C-terminal domain
LINF_350010100	2008-2012	35	158385	proteophosphoglycan ppg3 - putative
LINF_350010100	2008-2012	35	158586	proteophosphoglycan ppg3 - putative
LINF_350010100	2008-2012	35	158592	proteophosphoglycan ppg3 - putative
LINF_350010100	2008-2012	35	158631	proteophosphoglycan ppg3 - putative
LINF_350010200	2008-2012	35	173867	proteophosphoglycan ppg3 - putative
LINF_350014200	2008-2012	35	338831	cell cycle sequence binding phosphoprotein (RBP33) - putative
LINF_350014200	2008-2012	35	338834	cell cycle sequence binding phosphoprotein (RBP33) - putative
LINF_350014200	2008-2012	35	338835	cell cycle sequence binding phosphoprotein (RBP33) - putative
LINF_010012400	2015	1	226729	Meckel syndrome type 6 protein - putative
LINF_060012600	2015	6	266273	ypothetical protein - conserved
LINF_080017500	2015	8	501577	Amidinotransferase - putative
LINF_100009100	2015	10	175157	pteridine transporter (truncated) - putative
LINF_100009100	2015	10	175159	pteridine transporter (truncated) - putative
LINF_100009400	2015	10	189775	pteridine transporter (truncated) - putative
LINF_100009400	2015	10	189785	pteridine transporter (truncated) - putative
LINF_100011300	2015	10	255295	GP63 - leishmanolysin
LINF_100011300	2015	10	255561	GP63 - leishmanolysin
LINF_100015700	2015	10	441738	hypothetical protein - conserved
LINF_100018700	2015	10	521537	Zinc finger - C3HC4 type (RING finger) containing protein - putative
LINF_100018700	2015	10	521538	Zinc finger - C3HC4 type (RING finger) containing protein - putative
LINF_110005600	2015	11	18740	GRIP domain containing protein - putative
LINF_110018150	2015	11	489136	ATP-binding cassette protein subfamily A, member 2, putative
LINF_110018150	2015	11	489545	ATP-binding cassette protein subfamily A, member 2, putative
LINF_120012800	2015	12	390238	hypothetical protein - conserved
LINF_120013000	2015	12	399199	hypothetical protein - conserved
LINF_120013300	2015	12	407275	hypothetical protein - conserved
LINF_120013800	2015	12	430068	hypothetical protein - conserved
LINF_120014500	2015	12	450591	hypothetical protein - conserved
LINF_120014600	2015	12	451277	hypothetical protein - conserved
LINF_120015000	2015	12	462060	surface antigen protein 2 - putative
LINF_120015000	2015	12	462073	surface antigen protein 2 - putative
LINF_130010700	2015	13	189648	hypothetical protein - conserved
LINF_130013400	2015	13	293568	hypothetical protein - conserved
LINF_140017500	2015	14	510574	kinesin K39 - putative
LINF_140017500	2015	14	510592	kinesin K39 - putative
LINF_140017500	2015	14	511962	kinesin K39 - putative
LINF_140017500	2015	14	515275	kinesin K39 - putative
LINF_140017500	2015	14	515617	kinesin K39 - putative
LINF_150009800	2015	15	164847	hypothetical protein
LINF_150015800	2015	15	378755	hypothetical protein - conserved
LINF_160022700	2015	16	680727	Flagellar Member 3
LINF_210017000	2015	21	390192	hypothetical protein - conserved
LINF_220012800	2015	22	321804	A2 protein
LINF_220012800	2015	22	321805	A2 protein
LINF_220015600	2015	22	449838	kinesin - putative
LINF_220018600	2015	22	574063	WD domain - G-beta repeat - putative
LINF_220023100	2015	22	743959	phosphoinositide-specific phospholipase C - putative
LINF_220023200	2015	22	778697	hypothetical protein
LINF_220023200	2015	22	778698	hypothetical protein
LINF_220023200	2015	22	778741	hypothetical protein
LINF_240008600	2015	24	130274	ppg3-related protein-like protein
LINF_240015000	2015	24	349997	hypothetical protein - conserved
LINF_260026500	2015	26	822507	hypothetical protein - conserved
LINF_260029800	2015	26	954292	Lys-63-specific deubiquitinase BRCC36 - putative
LINF_270033890	2015	27	1173079	hypothetical protein - conserved
LINF_290006000	2015	29	34902	C2 domain in Dock180 and Zizimin proteins - putative
LINF_290006000	2015	29	34907	C2 domain in Dock180 and Zizimin proteins - putative
LINF_290021000	2015	29	689660	hypothetical protein - conserved
LINF_290025300	2015	29	862376	hypothetical protein - conserved
LINF_300019700	2015	30	488387	ama1 protein - putative
LINF_300019700	2015	30	488389	ama1 protein - putative
LINF_300019850	2015	30	494656	ama1 protein - putative
LINF_300019850	2015	30	494658	ama1 protein - putative
LINF_300040000	2015	30	1259099	protein mkt1 - putative
LINF_310019200	2015	31	519149	hypothetical protein - conserved
LINF_310022100	2015	31	740368	hypothetical protein - conserved
LINF_310025300	2015	31	888891	amino acid permease
LINF_310030400	2015	31	1152091	hypothetical protein - conserved
LINF_320026700	2015	32	800863	ABC transporter-like protein
LINF_320041900	2015	32	1384151	hypothetical protein - conserved
LINF_320046500	2015	32	1513356	SPRY domain/HECT-domain (ubiquitin-transferase) - putative
LINF_330034800	2015	33	1093708	Unc104-like kinesin - putative
LINF_330040700	2015	33	1445718	Flagellar Member 8
LINF_340010400	2015	34	201142	Amastin surface glycoprotein - putative
LINF_340034800	2015	34	1270539	Amastin surface glycoprotein - putative
LINF_340034800	2015	34	1270547	Amastin surface glycoprotein - putative
LINF_340034800	2015	34	1270549	Amastin surface glycoprotein - putative
LINF_340034800	2015	34	1270550	Amastin surface glycoprotein - putative
LINF_340051700	2015	34	1832992	cell differentiation protein-like protein
LINF_350010000	2015	35	148256	Protein kinase domain/Protein tyrosine kinase/EF-hand domain containing protein - putative
LINF_350010100	2015	35	158286	proteophosphoglycan ppg3 - putative
LINF_350010100	2015	35	158628	proteophosphoglycan ppg3 - putative
LINF_350010200	2015	35	170454	proteophosphoglycan ppg3 - putative
LINF_350010200	2015	35	172328	proteophosphoglycan ppg3 - putative
LINF_350010200	2015	35	172457	proteophosphoglycan ppg3 - putative
LINF_350010200	2015	35	172463	proteophosphoglycan ppg3 - putative
LINF_350010200	2015	35	173274	proteophosphoglycan ppg3 - putative
LINF_350010200	2015	35	173378	proteophosphoglycan ppg3 - putative
LINF_350010200	2015	35	174461	proteophosphoglycan ppg3 - putative
LINF_350010200	2015	35	174494	proteophosphoglycan ppg3 - putative
LINF_350010400	2015	35	191709	WD domain - G-beta repeat - putative
LINF_350016100	2015	35	434368	oligosaccharyl transferase subunit - putative
LINF_350026500	2015	35	798401	hypothetical protein - conserved
LINF_350028000	2015	35	857905	ATP-dependent RNA helicase-like protein
LINF_350032200	2015	35	1021387	Transport protein Trs120 or TRAPPC9 - TRAPP II complex subunit - putative
LINF_350049600	2015	35	1696444	hypothetical protein - conserved
LINF_350049600	2015	35	1696445	hypothetical protein - conserved
LINF_350054600	2015	35	1839143	hypothetical protein - conserved
LINF_350055900	2015	35	1901071	polyadenylate-binding protein 1
LINF_350059500	2015	35	2000092	SPRY domain/HECT-domain (ubiquitin-transferase)
LINF_350059500	2015	35	2008640	SPRY domain/HECT-domain (ubiquitin-transferase)
LINF_360007100	2015	35	64481	elongation factor 2
LINF_360014600	2015	35	336721	eukaryotic translation initiation factor 6 (eIF-6) - putative
LINF_360021700	2015	35	598253	predicted tripartite motif protein
LINF_360050100	2015	35	1605559	glycosyl hydrolase-like protein
LINF_360076300	2015	35	2571817	tartrate-sensitive acid phosphatase acp-3.2 - putative
