# Supplementary material for: Replacement of Leishmania (Leishmania) infantum Populations in an Endemic Focus of Visceral Leishmaniasis in Brazil
Source: Front Cell Infect Microbiol. 2022 Jun 24;12:900084. doi: 10.3389/fcimb.2022.900084 (PMC9263273; doi:10.3389/fcimb.2022.900084)
Supplement: Supplementary file 5 [file Table_3.xlsx]

## Sheet: Suppl. Table S3
Supplementary table 3: Gene copy number variations in GV isolates: This table shows expanded genes unique in the distinct sub-populations.
Subpopulation	Gene ID	Normalized mean HCN
2015	LINF_080005500	1.56
2015	LINF_080005600	1.45
2015	LINF_080006300	1.36
2015	LINF_080008100	1.41
2015	LINF_080008200	1.37
2015	LINF_080010700	1.41
2015	LINF_080011200	1.47
2015	LINF_080012600	1.4
2015	LINF_080013400	1.42
2015	LINF_080013500	1.45
2015	LINF_080013700	1.44
2015	LINF_080013800	1.38
2015	LINF_080013900	1.43
2015	LINF_080014200	1.4
2015	LINF_080014300	1.43
2015	LINF_080014400	1.4
2015	LINF_080015600	1.44
2015	LINF_080015800	1.53
2015	LINF_080016100	1.5
2015	LINF_080016200	1.5
2015	LINF_080016300	1.4
2015	LINF_080016400	1.51
2015	LINF_080016600	1.52
2015	LINF_080016800	1.41
2015	LINF_080017700	1.45
2015	LINF_230005300	1.42
2015	LINF_230005400	1.42
2015	LINF_230005500	1.37
2015	LINF_230005600	1.4
2015	LINF_230005700	1.36
2015	LINF_230006100	1.27
2015	LINF_230006400	1.29
2015	LINF_230007600	1.25
2015	LINF_230011200	1.35
2015	LINF_230011300	1.36
2015	LINF_230011800	1.37
2015	LINF_230011900	1.3
2015	LINF_230012000	1.33
2015	LINF_230012600	1.33
2015	LINF_230012900	1.26
2015	LINF_230013900	1.28
2015	LINF_230014100	1.26
2015	LINF_230014200	1.33
2015	LINF_230016200	1.35
2015	LINF_230017700	1.27
2015	LINF_230018100	1.29
2015	LINF_230018200	1.25
2015	LINF_230018300	1.35
2015	LINF_230019100	1.28
2015	LINF_230019200	1.29
2015	LINF_230019500	1.26
2015	LINF_230019700	1.26
2015	LINF_230020000	1.35
2015	LINF_230020100	1.35
2015	LINF_230020500	1.55
2015	LINF_230020700	1.34
2015	LINF_230020800	1.3
2015	LINF_230020900	1.31
2015	LINF_230021100	1.32
2015	LINF_230021300	1.29
2015	LINF_230022300	1.33
2015	LINF_230022400	1.25
2015	LINF_230022500	1.27
2015	LINF_230022900	1.27
2015	LINF_230023300	1.25
2015	LINF_230023500	1.25
2015	LINF_230023600	1.25
2015	LINF_230025000	1.25
2015	LINF_230025400	1.25
2015	LINF_230025600	1.28
2015	LINF_230025700	1.25
2015	LINF_230026000	1.26
2015	LINF_230026200	1.3
2015	LINF_230026300	1.36
2015	LINF_230026400	1.36
2008-2012	LINF_080016000	1.26
2008-2012	LINF_310011200	1.26
2008-2012	LINF_310017400	1.27
2008-2012	LINF_310023200	1.28
2008-2012	LINF_310023500	1.32
2008-2012	LINF_310027800	1.27
2008-2012	LINF_310035500	1.26
