# Supplementary material for: Replacement of Leishmania (Leishmania) infantum Populations in an Endemic Focus of Visceral Leishmaniasis in Brazil
Source: Front Cell Infect Microbiol. 2022 Jun 24;12:900084. doi: 10.3389/fcimb.2022.900084 (PMC9263273; doi:10.3389/fcimb.2022.900084)
Supplement: Supplementary file 6 [file Table_4.xlsx]

## Sheet: Suppl. Table S4
Supplementary table 4: The following table show the regions under balancing selection in the L.(L.) infantum population using a sliding window approach. The table shows the chromosome, the center of the window, Tajima's D, Fu and Li's F and the genes located in these regions.
Chr	Window center	Tajima's D	FuLiF	Genes
LinJ.01	265000	2.19871	2.18275	LINF_010013300, LINF_010013400
LinJ.04	225000	2.03512	2.05679	LINF_040010500, LINF_040010600, LINF_040010700
LinJ.06	275000	2.25608	2.40231	LINF_060012600, LINF_060012700
LinJ.12	395000	3.61649	3.18954	LINF_120012800, LINF_120012900, LINF_120013000
LinJ.12	405000	2.77069	2.54645	LINF_120013100, LINF_120013300, LINF_120013400
LinJ.12	435000	2.30825	2.47008	LINF_120013800, LINF_120013900, LINF_120014000
LinJ.12	445000	3.83152	3.47193	LINF_120014100, LINF_120014200, LINF_120014300,LINF_120014400
LinJ.12	455000	2.72267	2.28071	LINF_120014500, LINF_120014600, LINF_120014700, LINF_120014800, LINF_120014900
LinJ.12	465000	1.58458	2.21188	LINF_120015000, LINF_120015100
LinJ.12	485000	2.42585	2.377	LINF_120015300
LinJ.13	455000	2.72899	2.29192	LINF_130018100, LINF_130018200, LINF_130018300
LinJ.13	465000	1.35998	2.0057	LINF_130018400, LINF_130018500, LINF_130018600
LinJ.13	475000	2.64374	2.19045	LINF_130018600, LINF_130018700
LinJ.13	485000	1.74052	2.18312	LINF_130018800, LINF_130018900, LINF_130019000
LinJ.14	515000	1.80941	2.074	LINF_140017500
LinJ.15	345000	2.14432	1.95915	LINF_150014900, LINF_150015000, LINF_150015100, LINF_150015200, LINF_150015300
LinJ.16	555000	1.89227	1.93479	LINF_160019400, LINF_160019500, LINF_160019600, LINF_160019700
LinJ.18	425000	1.78024	2.05369	LINF_180015700, LINF_180015800
LinJ.22	535000	2.50466	2.36124	LINF_220017100, LINF_220017200, LINF_220017300, LINF_220017400
LinJ.22	745000	2.32993	2.83929	LINF_220023000, LINF_220023100
LinJ.22	755000	2.92091	3.17932	LINF_220023200
LinJ.22	775000	3.04752	3.28829	LINF_220023200
LinJ.23	355000	2.72839	1.98843	LINF_230015000
LinJ.25	735000	2.19855	1.91658	LINF_250025700, LINF_250025800, LINF_250025900, LINF_250026000, LINF_250026100, LINF_250026200
LinJ.29	455000	3.11145	2.13616	LINF_290017300, LINF_290017400, LINF_290017500, LINF_290017600
LinJ.30	485000	2.93964	2.46783	LINF_300019500, LINF_300019600, LINF_300019700
LinJ.30	495000	2.01904	2.20215	LINF_300019800, LINF_300019850, LINF_300019900
LinJ.30	565000	3.87953	2.71709	LINF_300021200, LINF_300021300, LINF_300021400
LinJ.31	295000	1.75372	1.95138	LINF_310013700, LINF_310013800
LinJ.33	1265000	3.07694	2.0452	LINF_330038400, LINF_330038500
LinJ.33	1275000	3.61531	2.79673
LinJ.34	1245000	2.93674	2.49307	LINF_340034300, LINF_340034400
LinJ.35	155000	2.90869	2.47785	LINF_350010000, LINF_350010100
LinJ.35	165000	2.2116	2.16424	LINF_350010200
